# Supplementary material for: Autophagy Regulation Using Multimodal Chlorin e6-Loaded Polysilsesquioxane Nanoparticles to Improve Photodynamic Therapy
Source: Pharmaceutics. 2023 May 20;15(5):1548. doi: 10.3390/pharmaceutics15051548 (PMC10222236; doi:10.3390/pharmaceutics15051548)
Supplement: Supplementary file 1 [file pharmaceutics-15-01548-s001.zip]

Archive with 1 entries (1 files):
- pharmaceutics-2382879-supplementary.pdf
